# Supplementary material for: Design, Physicochemical Characterization, and In Vitro Permeation of Innovative Resatorvid Topical Formulations for Targeted Skin Drug Delivery
Source: Pharmaceutics. 2022 Mar 24;14(4):700. doi: 10.3390/pharmaceutics14040700 (PMC9026853; doi:10.3390/pharmaceutics14040700)
Supplement: Supplementary file 1 [file pharmaceutics-14-00700-s001.zip]

Archive with 1 entries (1 files):
- pharmaceutics-1549490 suppl.pdf
